# Supplementary material for: Changes in Non-Deamidated versus Deamidated Epitope Targeting and Disease Prediction during the Antibody Response to Gliadin and Transglutaminase of Infants at Risk for Celiac Disease
Source: Int J Mol Sci. 2022 Feb 24;23(5):2498. doi: 10.3390/ijms23052498 (PMC8909931; doi:10.3390/ijms23052498)
Supplement: Supplementary file 1 [file ijms-23-02498-s001.zip]

Archive with 3 entries (2 files):
- ijms-1599336-supplementary/
- ijms-1599336-supplementary/IJMS_supplement Figures.pdf
- ijms-1599336-supplementary/IJMS_supplement Table.xlsx
